# Supplementary material for: Magnetoencephalography-derived oscillatory microstate patterns across lifespan: the Cambridge centre for ageing and neuroscience cohort
Source: Brain Commun. 2024 Apr 29;6(3):fcae150. doi: 10.1093/braincomms/fcae150 (PMC11091929; doi:10.1093/braincomms/fcae150)
Supplement: fcae150_Supplementary_Data [file fcae150_supplementary_data.zip]

Archive with 2 entries (2 files):
- Supplementary Table 1.docx
- Supplementary_file_Cam-CAN_authorship.docx
